# Supplementary material for: Targeted-pig trial on safety and immunogenicity of serum-derived extracellular vesicles enriched fractions obtained from Porcine Respiratory and Reproductive virus infections
Source: Sci Rep. 2018 Nov 30;8:17487. doi: 10.1038/s41598-018-36141-5 (PMC6269534; doi:10.1038/s41598-018-36141-5)
Supplement: Supplementary file 2 — Supplementary Table I [file 41598_2018_36141_MOESM2_ESM.xlsx]

## Sheet: Protein groups safety batch
Protein IDs	Majority protein IDs	Peptide counts (all)	Peptide counts (razor+unique)	Peptide counts (unique)	Fasta headers	Number of proteins	Peptides	Razor + unique peptides	Unique peptides	Peptides 1	Peptides 2	Razor + unique peptides 1	Razor + unique peptides 2	Unique peptides 1	Unique peptides 2	Sequence coverage [%]	Unique + razor sequence coverage [%]	Unique sequence coverage [%]	Mol. weight [kDa]	Sequence length	Sequence lengths	Q-value	Score	Identification type 1	Identification type 2	Sequence coverage 1 [%]	Sequence coverage 2 [%]	Intensity	Intensity 1	Intensity 2	iBAQ	iBAQ 1	iBAQ 2	LFQ intensity 1	LFQ intensity 2	MS/MS Count 1	MS/MS Count 2	MS/MS Count	Only identified by site	Reverse	Potential contaminant	id	Peptide IDs	Peptide is razor	Mod. peptide IDs	Evidence IDs	MS/MS IDs	Best MS/MS	Oxidation (M) site IDs
Q9XSI4	Q9XSI4	7	7	7	tr|Q9XSI4|Q9XSI4_PIG Hypoxanthine phosphoribosyltransferase (Fragment) OS=Sus scrofa PE=2 SV=1	1	7	7	7	1	7	1	7	1	7	48.6	48.6	48.6	15.965	142	142	0	31.582	By MS/MS	By MS/MS	8.5	48.6	191250000	4721100	186530000	21250000	524570	20725000	0	302200000	1	9	10				91	81;277;307;331;347;348;351	True;True;True;True;True;True;True	88;302;333;358;359;378;379;380;383	210;762;864;865;920;921;964;965;966;1062	215;798;904;905;906;966;967;1015;1016;1017;1114	215;798;904;967;1015;1017;1114	65;66
A0A068CNW1;G4XFL3;A0A0S2IKF5	A0A068CNW1;G4XFL3;A0A0S2IKF5	2;1;1	2;1;1	2;1;1	tr|A0A068CNW1|A0A068CNW1_PRRSV NSP2 (Fragment) OS=Porcine reproductive and respiratory syndrome virus GN=ORF1a PE=4 SV=1;tr|G4XFL3|G4XFL3_PRRSV Orf1a OS=Porcine reproductive and respiratory syndrome virus PE=4 SV=1;tr|A0A0S2IKF5|A0A0S2IKF5_PRRSV ORF1a OS=P	3	2	2	2	0	2	0	2	0	2	1.7	1.7	1.7	110.52	1023	1023;2366;2371	0	7.7629		By MS/MS	0	1.7	139870000	0	139870000	2742500	0	2742500	0	251350000	0	2	2				0	90;91	True;True	97;98	254;255	264;265;266	264;265
G1C4J6;Q91BS5;K4FD41;K4FD49;V5N659;Q9PZ88;Q9PZ84;Q9PZ82;Q91BS2;Q91BR8;D0V784;D0V775;D0V763;D0V757;A0A0K1Z5W8;Q9PZ81;K4FLI3;K4FLH7;K4FLH1;K4FFY7;K4FFY3;K4FDC7;K4FDC6;K4FDC3;K4FD47;K4FD46;K4FD43;K4FD42;K4FCP7;G1C4K2;Q9PZ85;Q91BS4;G1C4M5;Q91BS0;G1C4L7;G1C4K0;E9P7V1;Q9PZ80;Q9PZ79;G1C4M3;A0A0S2IKI2;V5N889;V5N6J1;V5N5L7;V5N5I4;Q9PZ95;Q9PZ94;Q9PZ93;Q9PZ91;Q9PZ90;Q9PZ89;Q9PZ87;Q9PZ86;Q9PZ78;Q9PZ76;Q9PX89…	G1C4J6;Q91BS5;K4FD41;K4FD49;V5N659;Q9PZ88;Q9PZ84;Q9PZ82;Q91BS2;Q91BR8;D0V784;D0V775;D0V763;D0V757;A0A0K1Z5W8;Q9PZ81;K4FLI3;K4FLH7;K4FLH1;K4FFY7;K4FFY3;K4FDC7;K4FDC6;K4FDC3;K4FD47;K4FD46;K4FD43;K4FD42;K4FCP7;G1C4K2;Q9PZ85;Q91BS4;G1C4M5;Q91BS0;G1C4L7;G1C4K0;E9P7V1;Q9PZ80;Q9PZ79;G1C4M3;A0A0S2IKI2;V5N889;V5N6J1;V5N5L7;V5N5I4;Q9PZ95;Q9PZ94;Q9PZ93;Q9PZ91;Q9PZ90;Q9PZ89;Q9PZ87;Q9PZ86;Q9PZ78;Q9PZ76;Q9PX89…	1;1;1;1;1;1;1;1;1;1;1;1;1;1;1;1;1;1;1;1;1;1;1;1;1;1;1;1;1;1;1;1;1;1;1;1;1;1;1;1;1;1;1;1;1;1;1;1;1;1;1;1;1;1;1;1;1;1;1;1;1;1;1;1;1;1;1;1;1;1;1;1;1	1;1;1;1;1;1;1;1;1;1;1;1;1;1;1;1;1;1;1;1;1;1;1;1;1;1;1;1;1;1;1;1;1;1;1;1;1;1;1;1;1;1;1;1;1;1;1;1;1;1;1;1;1;1;1;1;1;1;1;1;1;1;1;1;1;1;1;1;1;1;1;1;1	1;1;1;1;1;1;1;1;1;1;1;1;1;1;1;1;1;1;1;1;1;1;1;1;1;1;1;1;1;1;1;1;1;1;1;1;1;1;1;1;1;1;1;1;1;1;1;1;1;1;1;1;1;1;1;1;1;1;1;1;1;1;1;1;1;1;1;1;1;1;1;1;1	tr|G1C4J6|G1C4J6_PRRSV Glycoprotein 3 OS=Porcine reproductive and respiratory syndrome virus PE=4 SV=1;tr|Q91BS5|Q91BS5_PRRSV Truncated GP3 OS=Porcine reproductive and respiratory syndrome virus PE=4 SV=1;tr|K4FD41|K4FD41_PRRSV Envelope glycoprotein GP3 OS	73	1	1	1	1	0	1	0	1	0	3.7	3.7	3.7	28.052	244	244;247;248;254;257;257;257;257;257;257;257;257;257;257;257;258;260;260;260;260;260;260;260;260;260;260;260;260;260;260;262;262;262;263;263;263;263;264;264;264;264;265;265;265;265;265;265;265;265;265;265;265;265;265;265;265;265;265;265;265;265;265;265;265;265;265;265;265;265;265;265;266;266	0	4.0929	By MS/MS		3.7	0	1256400000	1256400000	0	251290000	251290000	0	1256400000	0	1	0	1				1	245	True	267	647	672	672
V5N5M1	V5N5M1	1	1	1	tr|V5N5M1|V5N5M1_PRRSV Polyprotein 1a OS=Porcine reproductive and respiratory syndrome virus PE=4 SV=1	1	1	1	1	1	0	1	0	1	0	0.9	0.9	0.9	260.67	2396	2396	0	2.6038	By MS/MS		0.9	0	8436300	8436300	0	74657	74657	0	8436300	0	0	0	0				93	403	True	439	1201	1253	1253
A0A0U2M4P4;A7UKW2	A0A0U2M4P4;A7UKW2	1;1	1;1	1;1	tr|A0A0U2M4P4|A0A0U2M4P4_PRRSV Polyprotein 1a OS=Porcine reproductive and respiratory syndrome virus PE=4 SV=1;tr|A7UKW2|A7UKW2_PRRSV Polyprotein OS=Porcine reproductive and respiratory syndrome virus GN=ORF1a PE=4 SV=1	2	1	1	1	0	1	0	1	0	1	0.4	0.4	0.4	259.93	2395	2395;2396	0	1.7284		By MS/MS	0	0.4	11737000	0	11737000	100320	0	100320	0	21093000	0	1	1				9	238	True	260	620	641	641
F8TBD9;F8TBA4	F8TBD9;F8TBA4	1;1	1;1	1;1	tr|F8TBD9|F8TBD9_PRRSV Nonstructural protein 2 (Fragment) OS=Porcine reproductive and respiratory syndrome virus GN=Nsp2 PE=4 SV=1;tr|F8TBA4|F8TBA4_PRRSV Nonstructural protein 2 (Fragment) OS=Porcine reproductive and respiratory syndrome virus GN=Nsp2 PE=4	2	1	1	1	1	0	1	0	1	0	6.5	6.5	6.5	36.907	341	341;341	0	1.5687	By MS/MS		6.5	0	0	0	0	0	0	0	0	0	1	0	1				84	40	True	43	110	111	111	58;59
Q3L2N3	Q3L2N3	1	1	1	tr|Q3L2N3|Q3L2N3_PRRSV Nucleocapsid protein OS=Porcine reproductive and respiratory syndrome virus PE=4 SV=1	1	1	1	1	1	0	1	0	1	0	6.2	6.2	6.2	13.811	128	128	0	1.5041	By MS/MS		6.2	0	5580600	5580600	0	930090	930090	0	5580600	0	1	0	1				88	13	True	14	31	33	33
D2CSC6	D2CSC6	1	1	1	tr|D2CSC6|D2CSC6_PRRSV Nonstructural protein OS=Porcine reproductive and respiratory syndrome virus PE=4 SV=1	1	1	1	1	1	1	1	1	1	2	0.4	0.4	0.4	269.44	2473	2473	0	1.4032	By MS/MS	By matching	0.4	0.4	1973900	1477900	496010	16728	12524	4203.5	0	891360	0	0	0				80	193	True	205	498;499	520	520
A0A0K0VK05	A0A0K0VK05	1	1	1	tr|A0A0K0VK05|A0A0K0VK05_PRRSV Polyprotein OS=Porcine reproductive and respiratory syndrome virus GN=ORF1a PE=4 SV=1	1	1	1	1	0	1	0	1	0	1	1	1	1	275.07	2538	2538	0	1.3502		By MS/MS	0	1	0	0	0	0	0	0	0	0	0	1	1				5	152	True	161	390	411	411	2;3
V5N602	V5N602	1	1	1	tr|V5N602|V5N602_PRRSV Nucleocapsid protein OS=Porcine reproductive and respiratory syndrome virus GN=ORF7 PE=2 SV=1	1	1	1	1	1	0	1	0	1	0	19.5	19.5	19.5	13.56	123	123	0	1.3429	By MS/MS		19.5	0	0	0	0	0	0	0	0	0	1	0	1				95	97	True	104	269	281	281	68
A0A0E3USW2	A0A0E3USW2	1	1	1	tr|A0A0E3USW2|A0A0E3USW2_PRRSV Polyprotein 1ab OS=Porcine reproductive and respiratory syndrome virus PE=4 SV=1	1	1	1	1	1	0	1	0	1	0	0.2	0.2	0.2	418.44	3829	3829	0	1.3235	By MS/MS		0.2	0	3884700	3884700	0	20233	20233	0	3884700	0	0	0	0				2	164	True	173	416	439	439
CON__A3EZ79;CON__A3EZ82	CON__A3EZ79;CON__A3EZ82	1;1	1;1	1;1	;	2	1	1	1	1	1	1	1	1	1	1.6	1.6	1.6	45.048	449	449;476	0	2.1645	By MS/MS	By MS/MS	1.6	1.6	50172000	27715000	22457000	2951300	1630300	1321000	0	40356000	1	0	1			+	11	18	True	19	39;40	39;40	40
CON__ENSEMBL:ENSBTAP00000001528	CON__ENSEMBL:ENSBTAP00000001528	1	1	1		1	1	1	1	1	0	1	0	1	0	1.4	1.4	1.4	137.98	1222	1222	1	-2	By MS/MS		1.4	0	10005000	10005000	0	161370	161370	0	10005000	0	1	0	1	+		+	12	147	True	156	381	400	400	8
CON__ENSEMBL:ENSBTAP00000006074	CON__ENSEMBL:ENSBTAP00000006074	2	2	2		1	2	2	2	2	1	2	1	2	1	3.7	3.7	3.7	80.674	747	747	0	187.78	By MS/MS	By MS/MS	3.7	1.7	163520000	92928000	70589000	5638500	3204400	2434100	92928000	0	4	1	5			+	13	64;229	True;True	70;248;249	177;178;596;597	180;181;616;617;618	180;617	9
CON__ENSEMBL:ENSBTAP00000007350	CON__ENSEMBL:ENSBTAP00000007350	5	1	1		1	5	1	1	2	5	1	1	1	1	2.3	0.9	0.9	192.99	1742	1742	0	2.0857	By matching	By MS/MS	1.3	2.3	415220000	109220000	306010000	4280700	1125900	3154700	0	549920000	0	1	1			+	14	77;133;345;366;405	False;True;False;False;False	83;142;376;399;441	197;198;349;350;962;1098;1204	205;206;370;1013;1156;1255	206;370;1013;1156;1255
CON__ENSEMBL:ENSBTAP00000016046	CON__ENSEMBL:ENSBTAP00000016046	3	3	3		1	3	3	3	2	3	2	3	2	3	3.8	3.8	3.8	77.456	706	706	0	5.5733	By MS/MS	By MS/MS	3.8	3.8	45019000	19052000	25967000	1364200	577320	786880	23538000	42178000	3	4	7			+	15	311;374;375	True;True;True	337;407;408	871;872;1135;1136;1137	910;911;912;913;1188;1189;1190	912;1188;1189
CON__ENSEMBL:ENSBTAP00000016285	CON__ENSEMBL:ENSBTAP00000016285	1	1	1		1	1	1	1	1	1	1	1	1	1	2.5	2.5	2.5	63.485	591	591	0	2.3636	By MS/MS	By matching	2.5	2.5	15363000	8330800	7032000	731560	396710	334860	0	12637000	1	0	1			+	16	59	True	65	166;167	169	169
CON__ENSEMBL:ENSBTAP00000024146	CON__ENSEMBL:ENSBTAP00000024146	1	1	1		1	1	1	1	1	1	1	1	1	1	0.9	0.9	0.9	164.34	1477	1477	0	3.4603	By matching	By MS/MS	0.9	0.9	48402000	2322600	46080000	590270	28325	561950	0	63448000	0	4	4			+	17	211	True	226;227	539;540;541;542	560;561;562;563	563	10
CON__ENSEMBL:ENSBTAP00000024466;CON__ENSEMBL:ENSBTAP00000024462	CON__ENSEMBL:ENSBTAP00000024466;CON__ENSEMBL:ENSBTAP00000024462	1;1	1;1	1;1	;	2	1	1	1	1	1	1	1	1	1	2.2	2.2	2.2	43.9	401	401;419	0	5.0809	By MS/MS	By matching	2.2	2.2	13522000	7403600	6118300	795410	435510	359900	0	10995000	1	0	1			+	18	58	True	64	164;165	168	168
CON__ENSEMBL:ENSBTAP00000031900	CON__ENSEMBL:ENSBTAP00000031900	2	2	2		1	2	2	2	1	1	1	1	1	1	2	2	2	121.45	1064	1064	0	3.2855	By MS/MS	By MS/MS	0.9	1	9602700	9602700	0	168470	168470	0	9602700	0	1	1	2			+	19	34;66	True;True	36;72	98;183	99;189	99;189	11
CON__ENSEMBL:ENSBTAP00000038253	CON__ENSEMBL:ENSBTAP00000038253	15	3	1		1	15	3	1	12	12	2	3	1	1	18.2	4	2	63.165	606	606	0	20.459	By MS/MS	By MS/MS	16	15	219400000	90584000	128810000	6094300	2516200	3578100	83212000	238860000	2	3	5			+	20	9;24;50;88;149;155;163;175;261;281;283;289;328;372;387	True;False;False;False;False;False;False;False;False;True;True;False;False;False;False	10;26;55;95;158;164;172;184;185;286;306;308;314;354;405;423	20;21;70;71;145;146;147;250;251;383;397;415;444;445;446;447;448;449;450;723;768;769;771;783;784;910;911;912;913;1125;1126;1127;1128;1129;1130;1131;1132;1166	20;21;22;70;150;151;152;260;261;402;403;419;420;438;467;468;469;470;471;472;473;752;804;806;818;819;957;958;1179;1180;1181;1182;1183;1184;1185;1218	20;70;151;261;402;420;438;471;752;804;806;819;957;1180;1218	12
CON__ENSEMBL:ENSP00000377550;CON__Q14525;CON__Q9UE12;CON__Q15323;CON__Q497I4	CON__ENSEMBL:ENSP00000377550	8;2;2;2;2	3;1;1;1;1	0;0;0;0;0		5	8	3	0	5	8	1	3	0	0	15.2	7.9	0	45.771	420	420;404;416;416;455	0	10.524	By MS/MS	By MS/MS	10	15.2	28085000	8143400	19941000	936160	271450	664710	0	35836000	1	1	2			+	21	14;16;72;150;151;161;367;398	True;False;True;False;False;True;False;False	15;17;78;159;160;170;400;434	32;33;35;36;191;384;385;386;387;388;389;413;1099;1190;1191	34;36;198;404;405;406;407;408;409;410;436;1157;1158;1242;1243	34;36;198;404;406;436;1158;1243
CON__P00735	CON__P00735	3	3	3		1	3	3	3	2	3	2	3	2	3	5.8	5.8	5.8	70.505	625	625	0	109.93	By MS/MS	By MS/MS	4.2	5.8	221290000	87000000	134290000	6146900	2416700	3730300	93577000	234750000	3	5	8			+	22	62;315;401	True;True;True	68;341;437	174;879;880;881;882;1197;1198	178;922;923;924;925;926;1249;1250	178;925;1250
CON__P00761;CON__P07477	CON__P00761	8;1	8;1	8;1		2	8	8	8	7	8	7	8	7	8	39.4	39.4	39.4	24.409	231	231;247	0	323.31	By MS/MS	By MS/MS	39.4	39.4	33411000000	27478000000	5932800000	2784300000	2289900000	494400000	14325000000	23253000000	19	16	35			+	23	21;128;129;166;195;217;339;340	True;True;True;True;True;True;True;True	23;135;136;137;175;207;233;369;370	65;66;333;334;335;336;337;338;339;340;341;419;420;421;422;423;424;425;426;427;501;502;503;504;550;551;938;939;940;941;942;943;944;945;946;947;948;949;950;951;952	65;66;352;353;354;355;356;357;358;359;360;361;362;442;443;444;445;446;447;448;449;450;523;524;525;526;569;991;992;993;994;995;996;997;998;999;1000;1001;1002;1003	66;355;362;446;525;569;994;1002	13
CON__P01030	CON__P01030	5	5	1		1	5	5	1	2	5	2	5	1	1	2.5	2.5	1	192.79	1741	1741	0	127.77	By MS/MS	By MS/MS	1.4	2.5	111560000	38380000	73179000	1115600	383800	731790	45612000	124280000	4	8	12			+	24	77;242;345;366;405	True;True;True;True;True	83;264;376;399;441	197;198;639;640;641;642;962;1098;1204	205;206;662;663;664;665;666;667;668;1013;1156;1255	206;668;1013;1156;1255
CON__P01966	CON__P01966	4	4	4		1	4	4	4	3	4	3	4	3	4	19.7	19.7	19.7	15.184	142	142	0	46.822	By MS/MS	By MS/MS	14.8	19.7	7996000000	1790400000	6205600000	888450000	198940000	689510000	1881200000	10845000000	9	19	28			+	25	85;192;344;357	True;True;True;True	92;204;375;389	220;221;222;223;224;225;226;227;228;229;230;231;232;233;234;235;236;237;238;494;495;496;497;960;961;1079	229;230;231;232;233;234;235;236;237;238;239;240;241;242;243;244;245;246;247;248;515;516;517;518;519;1011;1012;1136;1137	246;519;1012;1136
CON__P02533;CON__Q04695;CON__Q9QWL7;CON__Q9Z2K1;CON__Q3ZAW8;CON__P19001;CON__Q61782;CON__P05784;CON__Q92764;CON__Q9D312;CON__Q14532;CON__A2AB72;CON__O76015;CON__O76013;CON__Q7Z3Y9;CON__O76014;CON__REFSEQ:XP_986630	CON__P02533	24;8;8;5;5;4;2;2;1;1;1;1;1;1;1;1;1	20;6;6;3;3;2;2;0;0;1;0;0;0;0;0;0;0	5;2;2;0;0;0;1;0;0;0;0;0;0;0;0;0;0		17	24	20	5	22	18	18	14	4	3	53.2	48.3	17.6	51.621	472	472;432;433;469;474;403;93;423;425;431;448;453;456;467;468;471;476	0	323.31	By MS/MS	By MS/MS	51.1	37.5	714590000	442320000	272260000	20417000	12638000	7779000	410680000	520920000	21	18	39			+	26	6;16;20;25;31;52;56;110;132;134;141;150;160;170;208;264;314;323;335;352;367;379;380;400	True;True;True;True;True;True;True;True;True;True;True;False;False;True;True;True;True;True;True;True;True;False;False;True	6;17;22;27;33;58;62;117;140;141;143;150;159;169;179;222;289;340;349;363;384;400;412;413;414;415;436	11;35;36;64;72;73;93;150;151;160;161;290;291;345;346;347;348;351;352;367;368;384;385;409;410;411;412;432;433;530;728;875;876;877;878;901;927;928;1063;1064;1099;1143;1144;1145;1146;1147;1148;1149;1150;1151;1195;1196	10;36;64;71;72;92;93;155;165;166;307;367;368;369;371;372;386;387;404;405;433;434;435;455;456;457;458;552;759;916;917;918;919;920;921;946;972;973;1115;1116;1157;1158;1197;1198;1199;1200;1201;1202;1203;1204;1247;1248	10;36;64;71;93;155;166;307;368;372;387;404;433;456;552;759;916;946;972;1115;1158;1197;1203;1248	14;15;16;17
CON__P48668;CON__P02538;CON__P04259;CON__O95678	CON__P48668;CON__P02538;CON__P04259;CON__O95678	19;19;18;10	7;7;6;1	4;4;3;0	;;;	4	19	7	4	16	15	5	6	3	4	31.4	16.3	10.6	60.024	564	564;564;564;551	0	31.619	By MS/MS	By MS/MS	26.1	28.2	103340000	45367000	57974000	2870600	1260200	1610400	49287000	100260000	4	4	8			+	27	8;15;24;47;76;78;86;155;156;171;215;218;220;250;298;370;385;387;395	True;True;False;False;True;False;False;False;False;False;True;False;False;True;True;False;False;False;True	9;16;26;50;82;84;93;164;165;180;231;234;236;272;323;403;421;423;431	18;19;34;70;71;135;136;196;199;200;201;202;239;397;398;399;400;401;402;403;404;405;434;435;547;548;552;554;555;658;802;803;1112;1113;1114;1115;1161;1162;1166;1182;1183	17;18;19;35;70;141;142;204;207;208;249;419;420;421;422;423;424;425;426;427;428;459;460;567;570;572;573;686;833;1168;1169;1170;1171;1211;1212;1218;1233;1234;1235	17;35;70;141;204;208;249;420;422;460;567;570;572;686;833;1169;1211;1218;1235
CON__P02584	CON__P02584	3	3	3		1	3	3	3	1	3	1	3	1	3	32.1	32.1	32.1	15.057	140	140	0	21.413	By MS/MS	By MS/MS	8.6	32.1	63972000	11946000	52026000	7108000	1327400	5780700	0	93495000	1	2	3			+	28	43;45;300	True;True;True	46;48;325	130;132;133;808	136;138;139;836	136;139;836	18
CON__P02662	CON__P02662	1	1	1		1	1	1	1	1	0	1	0	1	0	6	6	6	22.975	199	199	0	14.455	By MS/MS		6	0	0	0	0	0	0	0	0	0	1	0	1			+	29	82	True	89	211	216	216
CON__P02768-1	CON__P02768-1	3	1	1		1	3	1	1	3	2	1	0	1	0	5.6	2.1	2.1	69.366	609	609	0	85.364	By MS/MS	By matching	5.6	3.4	8062600	8062600	0	191970	191970	0	8062600	0	1	0	1			+	30	310;360;404	True;False;False	336;393;440	870;1085;1086;1202;1203	909;1145;1146;1254	909;1145;1254
CON__P02769	CON__P02769	6	6	4		1	6	6	4	4	5	4	5	2	3	12.4	12.4	8.9	69.293	607	607	0	130.69	By MS/MS	By MS/MS	7.6	10.4	78011000	24995000	53016000	1659800	531800	1128000	24995000	0	2	5	7			+	31	53;146;167;287;360;404	True;True;True;True;True;True	59;155;176;312;393;440	152;153;380;428;429;780;1085;1086;1202;1203	156;157;399;451;452;815;1145;1146;1254	157;399;452;815;1145;1254
CON__P04264	CON__P04264	46	46	32		1	46	46	32	41	34	41	34	29	22	61.5	61.5	48.9	66.017	644	644	0	323.31	By MS/MS	By MS/MS	55.9	49.5	23111000000	17485000000	5626000000	660310000	499570000	160740000	17420000000	8628200000	86	52	138			+	32	10;11;48;50;88;93;103;124;125;143;145;154;162;163;175;179;191;206;216;218;222;223;226;237;252;253;261;270;273;282;284;286;289;292;320;321;328;329;332;372;383;384;387;388;389;390	True;True;True;True;True;True;True;True;True;True;True;True;True;True;True;True;True;True;True;True;True;True;True;True;True;True;True;True;True;True;True;True;True;True;True;True;True;True;True;True;True;True;True;True;True;True	11;12;51;52;55;95;100;110;131;132;152;154;163;171;172;184;185;191;203;219;220;232;234;238;239;240;241;242;245;259;274;275;286;295;298;307;309;311;314;317;346;347;354;355;360;405;419;420;423;424;425;426	22;23;24;25;26;137;138;139;140;145;146;147;250;251;258;259;260;261;262;263;277;278;279;326;327;328;329;330;370;379;393;394;395;396;414;415;444;445;446;447;448;449;450;466;467;468;490;491;492;493;524;525;526;527;528;549;552;557;558;559;560;561;562;563;564;565;566;567;568;569;570;571;572;573;574;575;576;577;578;579;580;581;582;583;584;592;619;660;661;662;663;664;665;666;667;668;669;670;723;736;742;…	23;24;25;26;27;143;144;145;150;151;152;260;261;269;270;271;272;273;274;289;290;291;292;293;346;347;348;389;397;398;414;415;416;417;418;437;438;467;468;469;470;471;472;473;488;489;490;511;512;513;514;545;546;547;548;549;550;568;570;575;576;577;578;579;580;581;582;583;584;585;586;587;588;589;590;591;592;593;594;595;596;597;598;599;600;601;602;612;640;688;689;690;691;692;693;694;695;696;752;765;771;…	24;27;145;151;261;274;292;346;348;389;398;418;437;438;471;488;514;545;568;570;576;585;612;640;691;695;752;765;771;805;809;813;819;823;935;942;957;959;968;1180;1209;1210;1218;1223;1226;1227	12;19;20;21;22;23;24
CON__P05787;CON__H-INV:HIT000292931	CON__P05787;CON__H-INV:HIT000292931	8;6	2;1	2;1	;	2	8	2	2	5	5	0	2	0	2	11.2	4.1	4.1	53.704	483	483;443	0	5.6721	By matching	By MS/MS	7	7.5	36440000	0	36440000	1138800	0	1138800	0	65486000	0	1	1			+	33	76;78;86;218;278;370;387;392	False;False;False;False;True;False;False;True	82;84;93;234;303;403;423;428	196;199;200;201;202;239;552;763;1112;1113;1114;1115;1166;1179	204;207;208;249;570;799;1168;1169;1170;1171;1218;1230	204;208;249;570;799;1169;1218;1230
CON__P08727	CON__P08727	6	1	1		1	6	1	1	5	5	0	1	0	1	12.8	2.2	2.2	44.091	400	400	1	-2	By matching	By MS/MS	10.5	9.8	8344000	0	8344000	252850	0	252850	0	14995000	0	1	1	+		+	34	56;150;160;196;208;352	False;False;False;True;False;False	62;159;169;208;222;384	160;161;384;385;409;410;411;412;505;530;1063;1064	165;166;404;405;433;434;435;527;552;1115;1116	166;404;433;527;552;1115	16
CON__P08779	CON__P08779	19	6	5		1	19	6	5	16	16	4	4	3	3	40.6	17.3	15.6	51.267	473	473	0	85.544	By MS/MS	By MS/MS	33	33.2	34339000	14915000	19424000	981130	426160	554970	13649000	36173000	3	5	8			+	35	16;25;52;57;70;71;110;126;141;150;160;169;267;323;335;352;367;379;380	False;False;False;True;True;True;False;True;False;False;False;True;True;False;False;False;False;False;False	17;27;58;63;76;77;117;133;150;159;169;178;292;349;363;384;400;412;413;414;415	35;36;72;73;150;151;162;163;188;189;190;290;291;331;367;368;384;385;409;410;411;412;431;733;901;927;928;1063;1064;1099;1143;1144;1145;1146;1147;1148;1149;1150;1151	36;71;72;155;167;194;195;196;197;307;349;386;387;404;405;433;434;435;454;762;946;972;973;1115;1116;1157;1158;1197;1198;1199;1200;1201;1202;1203;1204	36;71;155;167;196;197;307;349;387;404;433;454;762;946;972;1115;1158;1197;1203	17
CON__P13645;CON__P02535-1;CON__Q148H6;CON__Q7Z3Y7;CON__P08730-1;CON__Q7Z3Y8;CON__Q2M2I5	CON__P13645	30;8;4;4;3;2;2	30;8;4;4;3;2;2	24;5;0;0;0;0;0		7	30	30	24	30	27	30	27	24	21	54.8	54.8	49.1	59.51	593	593;570;464;486;437;459;525	0	323.31	By MS/MS	By MS/MS	54.8	51.1	19611000000	16482000000	3129900000	700410000	588630000	111780000	15926000000	5684300000	70	43	113			+	36	7;12;17;30;37;65;112;113;138;150;151;160;165;225;231;233;234;255;265;266;271;288;297;322;353;368;379;380;386;399	True;True;True;True;True;True;True;True;True;True;True;True;True;True;True;True;True;True;True;True;True;True;True;True;True;True;True;True;True;True	7;8;13;18;32;39;40;71;119;120;147;159;160;169;174;244;251;253;254;255;256;278;290;291;296;313;322;348;385;401;412;413;414;415;422;435	12;13;14;15;16;17;27;28;29;30;37;38;89;90;91;92;101;102;103;179;180;181;182;296;297;298;299;300;301;302;303;360;361;362;363;384;385;386;387;388;389;409;410;411;412;417;418;588;589;590;591;602;603;604;609;610;611;612;613;614;615;674;675;676;729;730;731;732;737;738;781;782;796;797;798;799;800;801;900;1065;1066;1067;1068;1100;1101;1102;1103;1104;1105;1106;1107;1108;1109;1143;1144;1145;1146;1147;1148…	11;12;13;14;15;16;28;29;30;31;32;37;38;89;90;91;102;103;104;182;183;184;185;186;187;188;311;312;313;314;315;316;317;318;319;320;321;380;381;382;404;405;406;407;408;409;410;433;434;435;440;441;606;607;608;609;610;611;622;623;624;629;630;631;632;633;634;635;636;700;701;702;703;704;760;761;766;767;768;816;817;828;829;830;831;832;945;1117;1118;1119;1120;1121;1122;1159;1160;1161;1162;1163;1164;1165;11…	11;28;37;91;104;183;315;316;382;404;406;433;440;608;622;632;635;704;760;761;766;816;829;945;1120;1159;1197;1203;1214;1244	17;25;26;27
CON__P13646-1	CON__P13646-1	7	1	1		1	7	1	1	4	7	1	1	1	1	14	2	2	49.586	458	458	0	20.441	By MS/MS	By MS/MS	9.2	14	10067000	4604400	5462800	314600	143890	170710	0	9817000	1	1	2			+	37	14;16;32;72;161;367;398	False;False;True;False;False;False;False	15;17;34;78;170;400;434	32;33;35;36;94;95;191;413;1099;1190;1191	34;36;94;95;198;436;1157;1158;1242;1243	34;36;95;198;436;1158;1243
CON__P13647;CON__H-INV:HIT000016045	CON__P13647	28;2	21;0	6;0		2	28	21	6	27	17	20	13	6	4	39	30.8	9.3	62.378	590	590;99	0	103.37	By MS/MS	By MS/MS	39	27.5	1130000000	841500000	288530000	32287000	24043000	8243800	735080000	624940000	27	8	35			+	38	23;47;75;78;86;119;139;153;155;156;171;177;189;218;220;221;243;254;268;293;299;313;341;370;377;385;387;391	True;True;True;False;True;True;True;True;False;False;False;True;True;False;False;True;True;True;True;True;True;True;True;True;True;True;False;True	25;50;81;84;93;126;148;162;164;165;180;188;189;201;234;236;237;265;276;277;293;318;324;339;371;372;403;410;421;423;427	68;69;135;136;195;199;200;201;202;239;313;364;391;392;397;398;399;400;401;402;403;404;405;434;435;459;460;461;462;463;486;487;552;554;555;556;643;644;671;672;673;734;791;792;804;805;806;807;874;953;954;1112;1113;1114;1115;1140;1161;1162;1166;1177;1178	68;69;141;142;202;203;207;208;249;332;383;412;413;419;420;421;422;423;424;425;426;427;428;459;460;481;482;483;484;485;507;508;570;572;573;574;669;670;697;698;699;763;824;834;835;915;1004;1005;1168;1169;1170;1171;1193;1211;1212;1218;1228;1229	69;141;202;208;249;332;383;412;420;422;460;481;507;570;572;574;670;699;763;824;835;915;1004;1169;1193;1211;1218;1228	28;29;30;31;32;33
CON__P13717	CON__P13717	1	1	1		1	1	1	1	1	1	1	1	1	1	3.4	3.4	3.4	28.944	266	266	0	0.95775	By MS/MS	By matching	3.4	3.4	48833000	21163000	27670000	3255500	1410800	1844700	0	49726000	0	0	0			+	39	381	True	416	1152;1153	1205	1205
CON__P15497	CON__P15497	2	2	2		1	2	2	2	2	2	2	2	2	2	11.3	11.3	11.3	30.276	265	265	0	21.087	By MS/MS	By MS/MS	11.3	11.3	78815000	42488000	36327000	3940700	2124400	1816400	43187000	64583000	2	1	3			+	40	369;376	True;True	402;409	1110;1111;1138;1139	1167;1191;1192	1167;1191
CON__P15636	CON__P15636	16	16	16		1	16	16	16	16	16	16	16	16	16	23.4	23.4	23.4	68.124	653	653	0	323.31	By MS/MS	By MS/MS	23.4	23.4	215430000000	103720000000	111710000000	8617300000	4148800000	4468400000	105710000000	193860000000	106	134	240			+	41	19;27;28;41;42;116;240;241;256;257;262;275;276;349;355;356	True;True;True;True;True;True;True;True;True;True;True;True;True;True;True;True	20;21;29;30;44;45;123;262;263;279;280;287;300;301;381;387;388	41;42;43;44;45;46;47;48;49;50;51;52;53;54;55;56;57;58;59;60;61;62;63;75;76;77;78;79;80;81;82;83;84;85;86;111;112;113;114;115;116;117;118;119;120;121;122;123;124;125;126;127;128;129;307;308;622;623;624;625;626;627;628;629;630;631;632;633;634;635;636;637;638;677;678;679;680;681;682;683;684;685;686;687;688;689;690;691;692;693;694;695;696;697;698;699;700;701;702;703;704;705;706;707;708;709;710;711;72…	41;42;43;44;45;46;47;48;49;50;51;52;53;54;55;56;57;58;59;60;61;62;63;74;75;76;77;78;79;80;81;82;83;84;85;86;87;112;113;114;115;116;117;118;119;120;121;122;123;124;125;126;127;128;129;130;131;132;133;134;135;325;326;327;328;643;644;645;646;647;648;649;650;651;652;653;654;655;656;657;658;659;660;661;705;706;707;708;709;710;711;712;713;714;715;716;717;718;719;720;721;722;723;724;725;726;727;728;729;…	41;75;86;129;133;328;654;661;707;737;754;777;786;1028;1129;1133	34
CON__P17697	CON__P17697	1	1	1		1	1	1	1	1	1	1	1	1	1	2.7	2.7	2.7	51.113	439	439	0	6.554	By MS/MS	By MS/MS	2.7	2.7	322820000	166480000	156340000	16141000	8323800	7817100	164550000	282880000	2	2	4			+	42	198	True	210	507;508;509;510	529;530;531;532	530
CON__P19012;CON__Q99456	CON__P19012	8;2	2;1	1;0		2	8	2	1	6	8	1	2	0	1	15.4	6.8	5	49.167	456	456;494	0	2.7536	By MS/MS	By MS/MS	9.9	15.4	16326000	6445800	9880000	480170	189580	290590	0	17755000	1	2	3			+	43	16;150;151;160;279;352;367;398	False;False;False;False;True;False;False;True	17;159;160;169;304;384;400;434	35;36;384;385;386;387;388;389;409;410;411;412;764;1063;1064;1099;1190;1191	36;404;405;406;407;408;409;410;433;434;435;800;1115;1116;1157;1158;1242;1243	36;404;406;433;800;1115;1158;1243
CON__P19013	CON__P19013	10	6	4		1	10	6	4	6	10	3	6	2	4	15.5	10.8	7.2	63.91	594	594	0	18.465	By MS/MS	By MS/MS	10.1	15.5	53431000	7612800	45818000	1484200	211470	1272700	12074000	77878000	2	9	11			+	44	9;24;46;78;127;190;249;283;363;365	False;False;True;False;True;True;True;False;True;True	10;26;49;84;134;202;271;308;396;398	20;21;70;71;134;199;200;201;202;332;488;489;656;657;771;1092;1093;1096;1097	20;21;22;70;140;207;208;350;351;509;510;683;684;685;806;1152;1153;1155	20;70;140;208;351;509;683;806;1153;1155
CON__P20930	CON__P20930	3	3	3		1	3	3	3	3	1	3	1	3	1	0.7	0.7	0.7	435.16	4061	4061	0	81.432	By MS/MS	By matching	0.7	0.2	39778000	29082000	10695000	158480	115870	42611	29082000	0	4	0	4			+	45	67;159;244	True;True;True	73;168;266	184;185;408;645;646	190;191;431;432;671	190;431;671
CON__P35527	CON__P35527	24	23	23		1	24	23	23	24	20	23	19	23	19	47.5	46.4	46.4	62.129	623	623	0	323.31	By MS/MS	By MS/MS	47.5	42.7	5574100000	3815100000	1759000000	185800000	127170000	58633000	3574100000	3160200000	48	24	72			+	46	33;39;60;73;80;94;106;107;122;135;136;144;160;209;210;235;259;260;272;302;326;327;330;361	True;True;True;True;True;True;True;True;True;True;True;True;False;True;True;True;True;True;True;True;True;True;True;True	35;42;66;79;86;87;101;113;114;129;144;145;153;169;223;224;225;257;282;283;284;285;297;327;352;353;356;357;394	96;97;108;109;168;169;170;171;192;193;204;205;206;207;208;209;264;265;266;283;284;285;286;287;320;321;322;323;353;354;355;356;357;371;372;373;374;375;376;377;378;409;410;411;412;531;532;533;534;535;536;537;538;616;617;714;715;716;717;718;719;720;721;722;739;740;741;854;855;907;908;909;915;916;917;918;919;1087;1088	96;97;98;109;110;170;171;172;173;174;175;199;200;210;211;212;213;214;275;276;277;297;298;299;300;301;302;303;339;340;341;342;343;373;374;375;376;377;378;390;391;392;393;394;395;396;433;434;435;553;554;555;556;557;558;559;637;638;743;744;745;746;747;748;749;750;751;769;770;895;896;953;954;955;956;960;961;962;963;964;965;1147;1148	98;109;170;200;214;275;298;302;339;376;378;396;433;553;558;638;743;751;769;896;953;956;964;1148	35;36;37;38;39
CON__P35908;CON__Q6NXH9	CON__P35908	45;5	40;3	27;0		2	45	40	27	45	33	40	29	27	21	74.1	70.1	56.9	65.865	645	645;539	0	323.31	By MS/MS	By MS/MS	74.1	60.3	7483900000	6035600000	1448300000	182530000	147210000	35324000	5623100000	2609800000	74	43	117			+	47	22;24;49;51;55;78;83;88;100;101;102;104;108;114;120;124;125;149;155;156;171;176;180;187;220;232;246;247;248;258;280;285;291;303;308;336;337;342;343;358;372;382;387;396;397	True;True;True;True;True;True;True;False;True;True;True;True;True;True;True;False;False;True;True;True;True;True;True;True;True;True;True;True;True;True;True;True;True;True;True;True;True;True;True;True;False;True;False;True;True	24;26;53;54;56;57;61;84;90;95;107;108;109;111;115;121;127;131;132;158;164;165;180;186;187;192;199;236;252;268;269;270;281;305;310;316;328;334;364;365;366;367;373;374;390;391;405;417;418;423;432;433	67;70;71;141;142;143;144;148;149;155;156;157;158;159;199;200;201;202;212;213;214;215;250;251;273;274;275;276;280;281;288;304;314;315;316;317;326;327;328;329;330;383;397;398;399;400;401;402;403;404;405;434;435;451;452;453;454;455;456;457;458;469;470;471;482;483;484;554;555;605;606;607;608;648;649;650;651;652;653;654;655;712;713;765;766;767;776;787;788;856;857;866;867;929;930;931;932;933;934;935;93…	67;70;146;147;148;149;153;154;160;161;162;163;164;207;208;217;218;219;220;221;222;223;224;260;261;285;286;287;288;294;295;304;305;322;333;334;335;336;346;347;348;402;403;419;420;421;422;423;424;425;426;427;428;459;460;474;475;476;477;478;479;480;491;492;493;503;504;505;572;573;625;626;627;628;673;674;675;676;677;678;679;680;681;682;741;742;801;802;803;811;822;897;898;907;974;975;976;977;978;979;9…	67;70;148;153;160;208;218;261;285;287;288;294;305;322;334;346;348;402;420;422;460;479;491;505;572;627;673;675;681;742;802;811;822;897;907;977;982;1006;1009;1143;1180;1207;1218;1237;1240	40;41;42;43;44
CON__Q01546	CON__Q01546	12	1	1		1	12	1	1	11	7	1	1	1	1	11.6	1.6	1.6	65.87	638	638	0	1.2073	By MS/MS	By matching	11.6	9.1	39671000	15343000	24328000	991770	383570	608200	0	43719000	0	0	0			+	48	22;51;78;86;149;155;156;171;176;186;370;387	False;False;False;False;False;False;False;False;False;True;False;False	24;56;57;84;93;158;164;165;180;186;187;198;403;423	67;148;149;199;200;201;202;239;383;397;398;399;400;401;402;403;404;405;434;435;451;452;453;454;455;456;457;458;480;481;1112;1113;1114;1115;1166	67;153;154;207;208;249;402;403;419;420;421;422;423;424;425;426;427;428;459;460;474;475;476;477;478;479;480;502;1168;1169;1170;1171;1218	67;153;208;249;402;420;422;460;479;502;1169;1218	41
CON__Q03247	CON__Q03247	1	1	1		1	1	1	1	1	1	1	1	1	1	2.8	2.8	2.8	35.979	316	316	0	13.793	By MS/MS	By MS/MS	2.8	2.8	772160000	216080000	556080000	40640000	11373000	29267000	0	999320000	1	1	2			+	49	184	True	196	477;478	499;500	499
CON__Q05443	CON__Q05443	6	6	6		1	6	6	6	6	6	6	6	6	6	19.9	19.9	19.9	38.756	342	342	0	234.45	By MS/MS	By MS/MS	19.9	19.9	358940000	224060000	134880000	21114000	13180000	7934300	214340000	252120000	5	3	8			+	50	130;140;182;224;290;304	True;True;True;True;True;True	138;149;194;243;315;329	342;343;365;366;473;474;585;586;587;785;786;858;859	363;364;384;385;496;497;603;604;605;820;821;899	363;384;497;605;821;899
CON__Q29443;CON__Q0IIK2	CON__Q29443;CON__Q0IIK2	4;4	4;4	4;4	;	2	4	4	4	3	3	3	3	3	3	7.2	7.2	7.2	75.829	685	685;704	0	226.43	By MS/MS	By MS/MS	6	4.5	227180000	37251000	189930000	4938800	809800	4129000	46720000	331860000	3	3	6			+	51	38;44;98;117	True;True;True;True	41;47;105;124	104;105;106;107;131;270;309;310	105;106;107;108;137;282;329	107;137;282;329
CON__Q1RMK2	CON__Q1RMK2	1	1	1		1	1	1	1	1	1	1	1	1	1	3.7	3.7	3.7	65.056	597	597	0	323.31	By MS/MS	By MS/MS	3.7	3.7	4856200000	2877600000	1978600000	156650000	92825000	63827000	2587500000	3351600000	31	22	53			+	52	301	True	326	809;810;811;812;813;814;815;816;817;818;819;820;821;822;823;824;825;826;827;828;829;830;831;832;833;834;835;836;837;838;839;840;841;842;843;844;845;846;847;848;849;850;851;852;853	837;838;839;840;841;842;843;844;845;846;847;848;849;850;851;852;853;854;855;856;857;858;859;860;861;862;863;864;865;866;867;868;869;870;871;872;873;874;875;876;877;878;879;880;881;882;883;884;885;886;887;888;889;890;891;892;893;894	848
CON__Q28107	CON__Q28107	9	9	9		1	9	9	9	4	6	4	6	4	6	4.2	4.2	4.2	248.98	2211	2211	0	38.892	By MS/MS	By MS/MS	1.7	2.8	71460000	11937000	59523000	752210	125650	626560	11937000	0	3	4	7			+	53	35;74;79;212;214;219;338;359;402	True;True;True;True;True;True;True;True;True	37;80;85;228;230;235;368;392;438	99;194;203;543;546;553;937;1084;1199;1200	100;201;209;564;566;571;990;1144;1251;1252	100;201;209;564;566;571;990;1144;1251	45
CON__Q2KIF2	CON__Q2KIF2	1	1	1		1	1	1	1	1	1	1	1	1	1	2.6	2.6	2.6	38.348	346	346	0	1.823	By MS/MS	By MS/MS	2.6	2.6	19085000	11880000	7205100	1060300	660020	400280	0	12948000	1	1	2			+	54	89	True	96	252;253	262;263	262
CON__Q2KIS7	CON__Q2KIS7	2	2	2		1	2	2	2	2	0	2	0	2	0	11.4	11.4	11.4	22.144	202	202	0	8.2748	By MS/MS		11.4	0	19974000	19974000	0	1815800	1815800	0	19974000	0	1	0	1			+	55	69;316	True;True	75;342	187;883	193;927	193;927
CON__Q2KIU3	CON__Q2KIU3	1	1	1		1	1	1	1	1	1	1	1	1	1	3.7	3.7	3.7	22.911	215	215	0	1.4717	By matching	By MS/MS	3.7	3.7	42049000	33101000	8947600	4204900	3310100	894760	0	16080000	0	1	1			+	56	213	True	229	544;545	565	565
CON__Q2TBQ1	CON__Q2TBQ1	1	1	1		1	1	1	1	1	0	1	0	1	0	1.8	1.8	1.8	75.166	661	661	0	5.0588	By MS/MS		1.8	0	9756300	9756300	0	278750	278750	0	9756300	0	2	0	2			+	57	131	True	139	344	365;366	365
CON__Q2UVX4	CON__Q2UVX4	13	13	13		1	13	13	13	12	13	12	13	12	13	8.2	8.2	8.2	187.37	1662	1662	0	23.475	By MS/MS	By MS/MS	7.1	8.2	691960000	279640000	412320000	6407100	2589300	3817800	352880000	663240000	13	14	27			+	58	3;4;5;115;118;183;228;305;312;318;324;350;373	True;True;True;True;True;True;True;True;True;True;True;True;True	3;4;5;122;125;195;247;330;331;338;344;350;382;406	5;6;7;8;9;10;305;306;311;312;475;476;594;595;860;861;862;873;885;886;887;888;902;903;1060;1061;1133;1134	4;5;6;7;8;9;323;324;330;331;498;614;615;900;901;902;914;929;930;931;932;947;948;949;1113;1186;1187	6;7;8;324;330;498;614;900;914;932;947;1113;1187	46;47
CON__Q32MB2;CON__Q7RTS7;CON__Q3SY84	CON__Q32MB2;CON__Q7RTS7;CON__Q3SY84	8;7;6	3;2;2	1;0;0	;;	3	8	3	1	6	7	2	3	0	1	11.1	4.6	2	58.923	540	540;529;523	0	172.09	By MS/MS	By MS/MS	8.7	9.6	768430000	491880000	276550000	22601000	14467000	8133800	278170000	0	12	6	18			+	59	9;22;78;87;171;194;283;371	False;False;False;True;False;True;False;True	10;24;84;94;180;206;308;404	20;21;67;199;200;201;202;240;241;242;243;244;245;246;247;248;249;434;435;500;771;1116;1117;1118;1119;1120;1121;1122;1123;1124	20;21;22;67;207;208;250;251;252;253;254;255;256;257;258;259;459;460;521;522;806;1172;1173;1174;1175;1176;1177;1178	20;67;208;257;460;521;806;1173
CON__Q32PI4	CON__Q32PI4	1	1	1		1	1	1	1	0	1	0	1	0	1	1.3	1.3	1.3	68.932	618	618	0	1.7727		By MS/MS	0	1.3	3180200	0	3180200	77566	0	77566	0	5715100	0	1	1			+	60	346	True	377	963	1014	1014
CON__Q32PJ2	CON__Q32PJ2	3	3	3		1	3	3	3	1	3	1	3	1	3	9.2	9.2	9.2	43.017	380	380	0	12.372	By matching	By MS/MS	2.9	9.2	31903000	2053400	29849000	1329300	85558	1243700	0	53642000	0	5	5			+	61	174;181;197	True;True;True	183;193;209	441;442;443;472;506	465;466;494;495;528	465;495;528
CON__Q3MHN2	CON__Q3MHN2	1	1	1		1	1	1	1	0	1	0	1	0	1	1.6	1.6	1.6	61.998	548	548	1	-2		By MS/MS	0	1.6	358110000	0	358110000	10852000	0	10852000	0	643550000	0	1	1	+		+	62	236	True	258	618	639	639	48
CON__Q3SX09	CON__Q3SX09	3	3	1		1	3	3	1	3	3	3	3	1	1	11.4	11.4	6.5	22.06	201	201	0	107.84	By MS/MS	By MS/MS	11.4	11.4	1375900000	388190000	987720000	125080000	35290000	89792000	443140000	1716800000	3	3	6			+	63	172;173;178	True;True;True	181;182;190	436;437;438;439;440;464;465	461;462;463;464;486;487	462;463;486
CON__Q3SX14	CON__Q3SX14	3	3	3		1	3	3	3	2	3	2	3	2	3	3.5	3.5	3.5	85.686	781	781	0	6.4561	By MS/MS	By MS/MS	2.4	3.5	33023000	13630000	19393000	943510	389420	554100	13631000	34851000	0	3	3			+	64	68;263;309	True;True;True	74;288;335	186;726;727;868;869	192;757;758;908	192;757;908
CON__Q3T052	CON__Q3T052	7	7	7		1	7	7	7	6	7	6	7	6	7	6.9	6.9	6.9	101.51	916	916	0	323.31	By MS/MS	By MS/MS	6.9	6.9	2852700000	986980000	1865700000	66341000	22953000	43388000	1404200000	2871100000	8	9	17			+	65	0;1;84;99;111;200;378	True;True;True;True;True;True;True	0;1;91;106;118;212;213;411	0;1;2;216;217;218;219;271;272;292;293;294;295;512;513;514;515;516;1141;1142	0;1;2;225;226;227;228;283;284;308;309;310;534;535;536;537;1194;1195;1196	1;2;228;283;310;536;1194	49
CON__Q3TTY5	CON__Q3TTY5	12	3	2		1	12	3	2	10	8	1	2	1	1	12.6	4.2	3.1	70.922	707	707	0	4.0988	By MS/MS	By MS/MS	10.3	9.3	8879900	1425000	7454900	206510	33139	173370	0	13397000	1	1	2			+	66	50;78;100;101;105;149;171;175;201;295;343;387	False;False;False;False;True;False;False;False;True;True;False;False	55;84;107;108;112;158;180;184;185;214;320;374;423	145;146;147;199;200;201;202;273;274;275;282;383;434;435;444;445;446;447;448;449;450;517;794;957;958;959;1166	150;151;152;207;208;285;286;287;296;402;403;459;460;467;468;469;470;471;472;473;538;826;1008;1009;1010;1218	151;208;285;287;296;402;460;471;538;826;1009;1218	12;50
CON__Q3Y5Z3	CON__Q3Y5Z3	1	1	1		1	1	1	1	1	1	1	1	1	1	6.2	6.2	6.2	26.133	240	240	0	22.224	By MS/MS	By MS/MS	6.2	6.2	166470000	42039000	124430000	12805000	3233800	9571500	50633000	215010000	1	2	3			+	67	230	True	250	598;599;600;601	619;620;621	620
CON__Q3ZBD7	CON__Q3ZBD7	3	3	3		1	3	3	3	2	2	2	2	2	2	6.3	6.3	6.3	62.87	557	557	0	25.589	By MS/MS	By MS/MS	4.5	3.6	30901000	19411000	11490000	996810	626150	370660	19411000	0	1	1	2			+	68	2;269;317	True;True;True	2;294;343	3;4;735;884	3;764;928	3;764;928
CON__Q3ZBS7	CON__Q3ZBS7	1	1	1		1	1	1	1	0	1	0	1	0	1	2.1	2.1	2.1	54.099	484	484	0	2.2889		By MS/MS	0	2.1	18244000	0	18244000	960200	0	960200	0	32785000	0	1	1			+	69	109	True	116	289	306	306
CON__Q5D862	CON__Q5D862	3	3	3		1	3	3	3	3	2	3	2	3	2	1.3	1.3	1.3	248.07	2391	2391	0	88.331	By MS/MS	By MS/MS	1.3	0.8	67171000	55586000	11585000	932930	772030	160900	50903000	25501000	3	1	4			+	70	63;92;306	True;True;True	69;99;332	175;176;256;257;863	179;267;268;903	179;267;903
CON__Q5XKE5	CON__Q5XKE5	11	1	0		1	11	1	0	9	7	0	1	0	0	13.3	1.9	0	57.809	535	535	0	7.1587	By matching	By MS/MS	11.4	11.6	30426000	0	30426000	922000	0	922000	0	54677000	0	1	1			+	71	51;78;86;155;156;176;218;220;370;387;394	False;False;False;False;False;False;False;False;False;False;True	56;57;84;93;164;165;186;187;234;236;403;423;430	148;149;199;200;201;202;239;397;398;399;400;401;402;403;404;405;451;452;453;454;455;456;457;458;552;554;555;1112;1113;1114;1115;1166;1181	153;154;207;208;249;419;420;421;422;423;424;425;426;427;428;474;475;476;477;478;479;480;570;572;573;1168;1169;1170;1171;1218;1232	153;208;249;420;422;479;570;572;1169;1218;1232	41
CON__Q6IFU6	CON__Q6IFU6	1	1	1		1	1	1	1	1	1	1	1	1	1	1.2	1.2	1.2	55.651	491	491	0	4.3807	By MS/MS	By MS/MS	1.2	1.2	0	0	0	0	0	0	0	0	1	1	2			+	72	61	True	67	172;173	176;177	176
CON__Q6KB66-1	CON__Q6KB66-1	1	1	1		1	1	1	1	1	0	1	0	1	0	2	2	2	50.525	452	452	0	2.1643	By MS/MS		2	0	3466000	3466000	0	101940	101940	0	3466000	0	1	0	1			+	73	296	True	321	795	827	827
CON__Q8N1N4-2;CON__Q7RTT2	CON__Q8N1N4-2;CON__Q7RTT2	8;8	4;4	4;4	;	2	8	4	4	7	5	4	1	4	1	13.4	8.3	8.3	56.964	521	521;521	0	11.765	By MS/MS	By matching	13.4	7.5	50519000	44609000	5910200	1443400	1274500	168860	38931000	0	4	0	4			+	74	9;26;86;123;171;188;364;370	False;True;False;True;False;True;True;False	10;28;93;130;180;200;397;403	20;21;74;239;324;325;434;435;485;1094;1095;1112;1113;1114;1115	20;21;22;73;249;344;345;459;460;506;1154;1168;1169;1170;1171	20;73;249;345;460;506;1154;1169
CON__Q7Z3Z0	CON__Q7Z3Z0	3	1	1		1	3	1	1	2	3	0	1	0	1	6.4	2.4	2.4	49.317	450	450	1	-2	By matching	By MS/MS	4	6.4	50917000	0	50917000	2121500	0	2121500	0	91502000	0	1	1	+		+	75	30;148;379	False;True;False	32;157;412;413	89;90;91;92;382;1143;1144;1145	89;90;91;401;1197;1198	91;401;1197	51
CON__Q7Z794	CON__Q7Z794	10	6	6		1	10	6	6	10	4	6	1	6	1	14	9.2	9.2	61.802	578	578	0	9.2689	By MS/MS	By MS/MS	14	5.5	107480000	53209000	54267000	3161100	1565000	1596100	53209000	0	4	1	5			+	76	78;88;185;251;294;319;333;334;372;387	False;False;True;True;True;True;True;True;False;False	84;95;197;273;319;345;361;362;405;423	199;200;201;202;250;251;479;659;793;889;890;891;925;926;1125;1126;1127;1128;1129;1130;1131;1132;1166	207;208;260;261;501;687;825;933;934;970;971;1179;1180;1181;1182;1183;1184;1185;1218	208;261;501;687;825;933;970;971;1180;1218	52;53
CON__Q86YZ3	CON__Q86YZ3	2	2	2		1	2	2	2	2	1	2	1	2	1	1.8	1.8	1.8	282.39	2850	2850	0	8.8771	By MS/MS	By MS/MS	1.8	1	32276000	22099000	10178000	310350	212490	97862	22099000	0	5	1	6			+	77	121;274	True;True	128;299	318;319;743;744;745	337;338;772;773;774;775	337;773
CON__Q9H552	CON__Q9H552	4	1	1		1	4	1	1	3	2	0	1	0	1	5.2	2	2	55.151	499	499	0	1.2704	By matching	By MS/MS	3.2	3.4	45916000	0	45916000	1391400	0	1391400	0	82514000	0	1	1			+	78	78;218;387;393	False;False;False;True	84;234;423;429	199;200;201;202;552;1166;1180	207;208;570;1218;1231	208;570;1218;1231
CON__Q9TRI1	CON__Q9TRI1	3	3	3		1	3	3	3	2	3	2	3	2	3	3.9	3.9	3.9	106.19	946	946	0	26.776	By MS/MS	By MS/MS	2.7	3.9	87830000	44083000	43747000	1596900	801500	795410	48549000	74151000	3	3	6			+	79	96;137;362	True;True;True	103;146;395	268;358;359;1089;1090;1091	279;280;379;1149;1150;1151	280;379;1150
Q91H99	Q91H99	1	1	1	tr|Q91H99|Q91H99_PRRSV Nucleocapsid protein OS=Porcine reproductive and respiratory syndrome virus PE=4 SV=1	1	1	1	1	1	0	1	0	1	0	18	18	18	13.792	128	128	0	1.1402	By MS/MS		18	0	0	0	0	0	0	0	0	0	1	0	1				90	227	True	246	593	613	613
B3IU88	B3IU88	1	1	1	tr|B3IU88|B3IU88_PRRSV Polyprotein (Fragment) OS=Porcine reproductive and respiratory syndrome virus GN=nsp2 PE=4 SV=1	1	1	1	1	1	1	1	1	1	1	2.5	2.5	2.5	42.326	405	405	0	1.1343	By MS/MS	By MS/MS	2.5	2.5	19720000	11164000	8556000	1160000	656730	503290	0	15376000	1	2	3				10	354	True	386	1069;1070	1123;1124;1125	1124	6;7
V5N5Y1	V5N5Y1	1	1	1	tr|V5N5Y1|V5N5Y1_PRRSV Polyprotein 1a OS=Porcine reproductive and respiratory syndrome virus PE=4 SV=1	1	1	1	1	1	1	1	1	1	1	0.4	0.4	0.4	271.95	2503	2503	0	1.0451	By MS/MS	By MS/MS	0.4	0.4	270870000	183590000	87281000	2257200	1529900	727340	183590000	0	1	0	1				94	325	True	351	904;905;906	950;951;952	950
Q1P8G4	Q1P8G4	1	1	1	tr|Q1P8G4|Q1P8G4_PRRSV Envelope glycoprotein OS=Porcine reproductive and respiratory syndrome virus PE=4 SV=1	1	1	1	1	1	1	1	1	1	2	6.5	6.5	6.5	22.376	200	200	0	1.0134	By MS/MS	By MS/MS	6.5	6.5	96922000	45034000	51888000	13846000	6433400	7412600	0	93247000	1	1	2				87	204	True	217	521;522	542;543	543	63
A0A0K1Z6K3	A0A0K1Z6K3	2	2	2	tr|A0A0K1Z6K3|A0A0K1Z6K3_PRRSV Polyprotein 1a OS=Porcine reproductive and respiratory syndrome virus PE=4 SV=1	1	2	2	2	2	0	2	0	2	0	2	2	2	253.48	2328	2328	0	1.0021	By MS/MS		2	0	8133000	8133000	0	76727	76727	0	8133000	0	3	0	3				7	54;205	True;True	60;218	154;523	158;159;544	159;544
A0A0K0VJS7	A0A0K0VJS7	1	1	1	tr|A0A0K0VJS7|A0A0K0VJS7_PRRSV Polyprotein OS=Porcine reproductive and respiratory syndrome virus GN=ORF1a PE=4 SV=1	1	1	1	1	0	1	0	1	0	1	0.6	0.6	0.6	256.1	2360	2360	0	0.96583		By MS/MS	0	0.6	8565900	0	8565900	77872	0	77872	0	15394000	0	1	1				4	207	True	221	529	551	551
A0A0S2Q038;A0A0S2Q080;A0A0S2Q035;A0A0S2Q021;A0A0S2Q000;A0A0S2PZW0;A0A0S2PZU9;A0A0S2PZT5;A0A0S2PZR9;A0A0S2PZR3;A0A0S2PZR0;A0A0S2PZQ7;A0A0S2PZS8;A8UX35;A8UX45;A8UX40;A0A0M4S955;A0A0S2PZT7	A0A0S2Q038;A0A0S2Q080;A0A0S2Q035;A0A0S2Q021;A0A0S2Q000;A0A0S2PZW0;A0A0S2PZU9;A0A0S2PZT5;A0A0S2PZR9;A0A0S2PZR3;A0A0S2PZR0;A0A0S2PZQ7;A0A0S2PZS8;A8UX35;A8UX45;A8UX40;A0A0M4S955;A0A0S2PZT7	1;1;1;1;1;1;1;1;1;1;1;1;1;1;1;1;1;1	1;1;1;1;1;1;1;1;1;1;1;1;1;1;1;1;1;1	1;1;1;1;1;1;1;1;1;1;1;1;1;1;1;1;1;1	tr|A0A0S2Q038|A0A0S2Q038_PRRSV Nsp2 (Fragment) OS=Porcine reproductive and respiratory syndrome virus PE=2 SV=1;tr|A0A0S2Q080|A0A0S2Q080_PRRSV Nsp2 (Fragment) OS=Porcine reproductive and respiratory syndrome virus PE=2 SV=1;tr|A0A0S2Q035|A0A0S2Q035_PRRSV N	18	1	1	1	0	1	0	1	0	1	6.8	6.8	6.8	15.929	147	147;149;149;149;149;149;149;149;149;149;149;149;160;221;222;222;225;446	0	0.95124		By MS/MS	0	6.8	6363400	0	6363400	1060600	0	1060600	0	11436000	0	0	0				8	142	True	151	369	388	388	5
A0A0K0VK42;A0A0K0VK12;A0A0K0VJP0;I2E4U8;C7FGS2;A0A0U3F1W5;A0A0M3SG35	A0A0K0VK42;A0A0K0VK12;A0A0K0VJP0;I2E4U8;C7FGS2;A0A0U3F1W5;A0A0M3SG35	1;1;1;1;1;1;1	1;1;1;1;1;1;1	1;1;1;1;1;1;1	tr|A0A0K0VK42|A0A0K0VK42_PRRSV Polyprotein (Fragment) OS=Porcine reproductive and respiratory syndrome virus GN=ORF1b PE=4 SV=1;tr|A0A0K0VK12|A0A0K0VK12_PRRSV Polyprotein (Fragment) OS=Porcine reproductive and respiratory syndrome virus GN=ORF1b PE=4 SV=1;	7	1	1	1	1	0	1	0	1	0	0.8	0.8	0.8	161.11	1457	1457;1457;1457;1460;1460;1460;1460	1	-2	By MS/MS		0.8	0	0	0	0	0	0	0	0	0	1	0	1	+			3	36	True	38	100	101	101	0;1
A0A0K0VKF8	A0A0K0VKF8	1	1	1	tr|A0A0K0VKF8|A0A0K0VKF8_PRRSV Polyprotein OS=Porcine reproductive and respiratory syndrome virus GN=ORF1a PE=4 SV=1	1	1	1	1	0	1	0	1	0	1	0.5	0.5	0.5	268.15	2468	2468	1	-2		By MS/MS	0	0.5	0	0	0	0	0	0	0	0	0	1	1	+			6	95	True	102	267	278	278	4
D3YH15	D3YH15	1	1	1	tr|D3YH15|D3YH15_PRRSV Non-structural protein OS=Porcine reproductive and respiratory syndrome virus PE=4 SV=1	1	1	1	1	0	1	0	1	0	1	0.8	0.8	0.8	268.94	2473	2473	1	-2		By MS/MS	0	0.8	0	0	0	0	0	0	0	0	0	1	1	+			81	158	True	167	407	430	430	54;55
D6QUQ6	D6QUQ6	1	1	1	tr|D6QUQ6|D6QUQ6_PRRSV Non-structural protein OS=Porcine reproductive and respiratory syndrome virus PE=4 SV=1	1	1	1	1	1	0	1	0	1	0	0.8	0.8	0.8	269.09	2473	2473	1	-2	By MS/MS		0.8	0	1039400	1039400	0	9363.7	9363.7	0	1039400	0	1	0	1	+			82	168	True	177	430	453	453	56
F1CLN1	F1CLN1	1	1	1	tr|F1CLN1|F1CLN1_PRRSV Non-structural protein OS=Porcine reproductive and respiratory syndrome virus PE=4 SV=1	1	1	1	1	1	1	1	1	1	1	0.4	0.4	0.4	269	2473	2473	1	-2	By matching	By MS/MS	0.4	0.4	11963000	8999500	2963500	106810	80352	26460	0	5325600	0	1	1	+			83	29	True	31	87;88	88	88	57
F8TBJ8	F8TBJ8	1	1	1	tr|F8TBJ8|F8TBJ8_PRRSV Nonstructural protein 2 (Fragment) OS=Porcine reproductive and respiratory syndrome virus GN=Nsp2 PE=4 SV=1	1	1	1	1	1	0	1	0	1	0	6.2	6.2	6.2	37.133	341	341	1	-2	By MS/MS		6.2	0	968910	968910	0	107660	107660	0	968910	0	1	0	1	+			85	157	True	166	406	429	429	60;61
M1G109	M1G109	1	1	1	tr|M1G109|M1G109_PRRSV Glycoprotein 5 OS=Porcine reproductive and respiratory syndrome virus PE=4 SV=1	1	1	1	1	1	1	1	1	1	1	6.5	6.5	6.5	22.472	200	200	1	-2	By MS/MS	By matching	6.5	6.5	25528000	15437000	10091000	3191000	1929600	1261400	0	18135000	1	0	1	+			86	203	True	216	519;520	541	541	62
Q8JYF2	Q8JYF2	1	1	1	tr|Q8JYF2|Q8JYF2_PRRSV Major envelope glycoprotein GP5 OS=Porcine reproductive and respiratory syndrome virus PE=4 SV=1	1	1	1	1	1	0	1	0	1	0	4.5	4.5	4.5	22.665	201	201	1	-2	By MS/MS		4.5	0	6555800	6555800	0	728420	728420	0	6555800	0	2	0	2	+			89	202	True	215	518	539;540	539	64
U3N246;U3N238;U3MXL9	U3N246;U3N238;U3MXL9	1;1;1	1;1;1	1;1;1	tr|U3N246|U3N246_PRRSV Nucleocapsid OS=Porcine reproductive and respiratory syndrome virus PE=4 SV=1;tr|U3N238|U3N238_PRRSV Nucleocapsid OS=Porcine reproductive and respiratory syndrome virus PE=4 SV=1;tr|U3MXL9|U3MXL9_PRRSV Nucleocapsid OS=Porcine reprodu	3	1	1	1	0	1	0	1	0	1	8.6	8.6	8.6	13.901	128	128;128;128	1	-2		By MS/MS	0	8.6	0	0	0	0	0	0	0	0	0	1	1	+			92	199	True	211	511	533	533	67
X5BXV9	X5BXV9	1	1	1	tr|X5BXV9|X5BXV9_PRRSV ORF1a polyprotein OS=Porcine reproductive and respiratory syndrome virus PE=4 SV=1	1	1	1	1	1	0	1	0	1	0	0.5	0.5	0.5	269.45	2473	2473	1	-2	By MS/MS		0.5	0	131020000	131020000	0	1129500	1129500	0	131020000	0	1	0	1	+			96	239	True	261	621	642	642	69
[truncated: 1 more columns]

## Sheet: Protein group immunogenicity B
Protein IDs	Majority protein IDs	Peptide counts (all)	Peptide counts (razor+unique)	Peptide counts (unique)	Fasta headers	Number of proteins	Peptides	Razor + unique peptides	Unique peptides	Peptides 1	Peptides 2	Peptides 3	Razor + unique peptides 1	Razor + unique peptides 2	Razor + unique peptides 3	Unique peptides 1	Unique peptides 2	Unique peptides 3	Sequence coverage [%]	Unique + razor sequence coverage [%]	Unique sequence coverage [%]	Mol. weight [kDa]	Sequence length	Sequence lengths	Q-value	Score	Identification type 1	Identification type 2	Identification type 3	Sequence coverage 1 [%]	Sequence coverage 2 [%]	Sequence coverage 3 [%]	Intensity	Intensity 1	Intensity 2	Intensity 3	iBAQ	iBAQ 1	iBAQ 2	iBAQ 3	LFQ intensity 1	LFQ intensity 2	LFQ intensity 3	MS/MS count 1	MS/MS count 2	MS/MS count 3	MS/MS count	Only identified by site	Reverse
CON__A2I7N1;CON__A2I7N0	CON__A2I7N1;CON__A2I7N0	1;1	1;1	1;1	;	2	1	1	1	1	1	1	1	1	1	1	1	1	2.9	2.9	2.9	46.397	411	411;411	0	107.35	By MS/MS	By matching	By MS/MS	2.9	2.9	2.9	92014000	53242000	7223900	31549000	4182500	2420100	328360	1434000	0	0	24247000	1	0	1	2
CON__ENSEMBL:ENSBTAP00000007350	CON__ENSEMBL:ENSBTAP00000007350	5	2	2		1	5	2	2	4	4	2	1	2	1	1	2	1	3.2	1.8	1.8	192.99	1742	1742	0	40.949	By MS/MS	By MS/MS	By MS/MS	2.3	2.7	1.4	379920000	86410000	58724000	234790000	3916700	890830	605410	2420500	0	0	180450000	1	2	1	4
CON__Q3MHN5;CON__ENSEMBL:ENSBTAP00000018229	CON__Q3MHN5;CON__ENSEMBL:ENSBTAP00000018229	7;7	7;7	7;7	;	2	7	7	7	6	4	5	6	4	5	6	4	5	16.5	16.5	16.5	53.341	474	474;475	0	74.611	By MS/MS	By MS/MS	By MS/MS	12.7	13.1	12.7	311320000	155880000	50088000	105350000	10735000	5375300	1727200	3632700	161060000	37353000	75992000	6	1	2	9
CON__ENSEMBL:ENSBTAP00000024146	CON__ENSEMBL:ENSBTAP00000024146	8	8	8		1	8	8	8	7	7	4	7	7	4	7	7	4	4.9	4.9	4.9	164.34	1477	1477	0	83.1	By MS/MS	By MS/MS	By matching	3.9	4.5	2.2	439780000	93337000	285510000	60929000	5363200	1138300	3481900	743040	47070000	211950000	63746000	8	8	0	16
CON__ENSEMBL:ENSBTAP00000031900	CON__ENSEMBL:ENSBTAP00000031900	1	1	1		1	1	1	1	0	1	1	0	1	1	0	1	1	0.9	0.9	0.9	121.45	1064	1064	0	12.748		By MS/MS	By MS/MS	0	0.9	0.9	43258000	0	31473000	11786000	758920	0	552150	206760	0	24564000	8094800	0	2	1	3
CON__ENSEMBL:ENSBTAP00000032840	CON__ENSEMBL:ENSBTAP00000032840	3	3	3		1	3	3	3	0	3	0	0	3	0	0	3	0	2.9	2.9	2.9	92.273	825	825	0	23.964		By MS/MS		0	2.9	0	23799000	0	23799000	0	417530	0	417530	0	0	17846000	0	0	1	0	1
CON__ENSEMBL:ENSBTAP00000037665	CON__ENSEMBL:ENSBTAP00000037665	1	1	1		1	1	1	1	1	1	1	1	1	1	1	1	1	1	1	1	65.19	578	578	0	6.6424	By matching	By MS/MS	By matching	1	1	1	34533000	2044400	25425000	7064100	1151100	68146	847490	235470	0	0	5429300	0	1	0	1
CON__P00735	CON__P00735	3	3	3		1	3	3	3	2	3	3	2	3	3	2	3	3	6.6	6.6	6.6	70.505	625	625	0	20.546	By matching	By MS/MS	By MS/MS	4.2	6.6	6.6	143030000	30429000	58375000	54225000	3973000	845260	1621500	1506300	37430000	39894000	38556000	0	1	2	3
CON__P00761	CON__P00761	5	5	5		1	5	5	5	5	5	5	5	5	5	5	5	5	25.1	25.1	25.1	24.409	231	231	0	323.31	By MS/MS	By MS/MS	By MS/MS	25.1	25.1	25.1	42505000000	10396000000	16656000000	15453000000	3542100000	866330000	1388000000	1287700000	11327000000	11024000000	10213000000	10	13	13	36
CON__P01030	CON__P01030	5	5	2		1	5	5	2	5	4	2	5	4	2	2	2	1	2.5	2.5	1	192.79	1741	1741	0	62.56	By MS/MS	By MS/MS	By matching	2.5	2	1.6	584810000	337760000	102340000	144710000	5848100	3377600	1023400	1447100	436520000	44382000	44814000	8	0	0	8
CON__P01966	CON__P01966	2	2	2		1	2	2	2	2	2	2	2	2	2	2	2	2	14.8	14.8	14.8	15.184	142	142	0	134.8	By MS/MS	By MS/MS	By MS/MS	14.8	14.8	14.8	26250000000	16196000000	1606800000	8447300000	2916700000	1799600000	178540000	938580000	16418000000	1158600000	6253100000	11	4	6	21
CON__P02070;CON__Q3SX09	CON__P02070;CON__Q3SX09	2;2	2;2	2;2	;	2	2	2	2	2	2	2	2	2	2	2	2	2	15.2	15.2	15.2	15.954	145	145;201	0	323.31	By MS/MS	By MS/MS	By MS/MS	15.2	15.2	15.2	23296000000	13202000000	1363900000	8730100000	1941300000	1100100000	113660000	727510000	12963000000	1007800000	6884900000	9	5	6	20
CON__P02584	CON__P02584	1	1	1		1	1	1	1	1	1	1	1	1	1	1	1	1	8.6	8.6	8.6	15.057	140	140	0	6.4736	By matching	By MS/MS	By MS/MS	8.6	8.6	8.6	88557000	22124000	35049000	31384000	9839700	2458300	3894300	3487100	0	0	24121000	0	1	1	2
CON__P02672	CON__P02672	1	1	1		1	1	1	1	0	1	1	0	1	1	0	1	1	1.5	1.5	1.5	67.011	615	615	0	6.1708		By MS/MS	By MS/MS	0	1.5	1.5	45609000	0	43994000	1614600	1200200	0	1157700	42488	0	0	1240900	0	1	0	1
CON__P02676	CON__P02676	5	5	5		1	5	5	5	0	5	2	0	5	2	0	5	2	12.9	12.9	12.9	56.44	495	495	0	82.601		By MS/MS	By matching	0	12.9	4.8	334410000	0	293920000	40493000	9038200	0	7943800	1094400	0	191500000	40520000	0	7	0	7
CON__P02768-1	CON__P02768-1	6	4	4		1	6	4	4	6	6	5	4	4	4	4	4	4	8.5	5.9	5.9	69.366	609	609	0	289.33	By MS/MS	By MS/MS	By MS/MS	8.5	8.5	7.1	1316300000	579980000	85284000	651070000	31341000	13809000	2030600	15502000	456110000	88808000	599420000	4	5	3	12
CON__P02769	CON__P02769	9	9	7		1	9	9	7	8	8	8	8	8	8	6	6	7	12.4	12.4	9.7	69.293	607	607	0	323.31	By MS/MS	By MS/MS	By MS/MS	12.4	12.4	10.9	6693800000	3962600000	231060000	2500100000	142420000	84310000	4916300	53195000	3222300000	373830000	2461300000	12	6	7	25
CON__P04264;CON__ENSEMBL:ENSBTAP00000038253;CON__Q9R0H5;CON__Q6NXH9;CON__Q6IFZ6;CON__Q7Z794;CON__Q8BGZ7;CON__P50446;CON__Q922U2;CON__Q5XQN5;CON__Q3TTY5	CON__P04264	12;5;2;2;2;2;1;1;1;1;1	12;5;2;2;2;2;1;1;1;1;1	10;3;0;0;0;0;1;1;1;1;1		11	12	12	10	7	12	9	7	12	9	6	10	7	19.3	19.3	17.1	66.017	644	644;606;524;539;572;578;551;553;580;601;707	0	323.31	By MS/MS	By MS/MS	By MS/MS	13.7	19.3	15.5	598810000	146740000	324050000	128020000	17109000	4192700	9258400	3657700	219600000	180170000	88351000	5	10	5	20
CON__P06868	CON__P06868	2	2	2		1	2	2	2	1	1	0	1	1	0	1	1	0	2.3	2.3	2.3	91.215	812	812	0	11.252	By MS/MS	By MS/MS		1.2	1.1	0	83943000	62414000	21529000	0	1645900	1223800	422150	0	62414000	0	0	1	0	0	1
CON__P07477	CON__P07477	1	1	1		1	1	1	1	1	1	1	1	1	1	1	1	1	8.1	8.1	8.1	26.558	247	247	0	6.4008	By MS/MS	By MS/MS	By MS/MS	8.1	8.1	8.1	110870000	39041000	34134000	37693000	9238900	3253400	2844500	3141100	0	0	28969000	1	1	1	3
CON__P13645;CON__P02535-1;CON__Q148H6;CON__Q7Z3Y7;CON__Q7Z3Z0;CON__A2A4G1;CON__Q7Z3Y8;CON__Q9Z2K1;CON__P02533;CON__P08779;CON__Q3ZAW8;CON__P08727;CON__P19001;CON__Q14525;CON__Q9UE12;CON__Q15323;CON__A2A5Y0;CON__ENSEMBL:ENSP00000377550;CON__P05784;CON__Q92764;CON__Q04695;CON__Q9QWL7;CON__P08730-1;CON__Q14532;CON__Q6IFX2;CON__A2AB72;CON__Q497I4;CON__P19012;CON__O76015;CON__O76013;CON__Q7Z3Y9;CON__O…	CON__P13645	10;4;3;3;2;2;2;2;2;2;2;1;1;1;1;1;1;1;1;1;1;1;1;1;1;1;1;1;1;1;1;1;1;1	10;4;3;3;2;2;2;2;2;2;2;1;1;1;1;1;1;1;1;1;1;1;1;1;1;1;1;1;1;1;1;1;1;1	10;4;3;3;2;2;2;2;2;2;2;1;1;1;1;1;1;1;1;1;1;1;1;1;1;1;1;1;1;1;1;1;1;1		34	10	10	10	3	10	6	3	10	6	3	10	6	15.7	15.7	15.7	59.51	593	593;570;464;486;450;456;459;469;472;473;474;400;403;404;416;416;416;420;423;425;432;433;437;448;452;453;455;456;456;467;468;471;476;525	0	208.94	By MS/MS	By MS/MS	By MS/MS	6.9	15.7	12.8	280090000	18762000	223400000	37933000	10003000	670080	7978400	1354700	20216000	155530000	30563000	1	9	2	12
CON__P15497	CON__P15497	4	4	4		1	4	4	4	4	3	4	4	3	4	4	3	4	17.7	17.7	17.7	30.276	265	265	0	261.69	By MS/MS	By MS/MS	By MS/MS	17.7	17.7	17.7	1382200000	853120000	155460000	373650000	69112000	42656000	7772800	18683000	831570000	136960000	288340000	5	2	6	13
CON__P15636	CON__P15636	17	17	17		1	17	17	17	10	17	16	10	17	16	10	17	16	29.6	29.6	29.6	68.124	653	653	0	323.31	By MS/MS	By MS/MS	By MS/MS	20.5	29.6	28.3	83920000000	12363000000	37080000000	34477000000	3356800000	494540000	1483200000	1379100000	11307000000	28670000000	25758000000	31	61	59	151
CON__P17690	CON__P17690	3	3	3		1	3	3	3	3	2	2	3	2	2	3	2	2	11	11	11	38.252	345	345	0	27.264	By MS/MS	By matching	By MS/MS	11	5.5	5.5	42673000	35602000	2142000	4928600	2032000	1695300	102000	234690	11404000	9007100	20586000	2	0	2	4
CON__P35527	CON__P35527	7	7	7		1	7	7	7	5	6	4	5	6	4	5	6	4	19.3	19.3	19.3	62.129	623	623	0	258.18	By MS/MS	By MS/MS	By MS/MS	15.2	17.2	12.5	204660000	36813000	118890000	48960000	6822000	1227100	3962900	1632000	23660000	97152000	42780000	3	7	2	12
CON__P35908	CON__P35908	6	4	4		1	6	4	4	2	6	3	1	4	1	1	4	1	14.1	11.9	11.9	65.865	645	645	0	171.28	By matching	By MS/MS	By matching	4	14.1	4	68681000	9643700	51599000	7438200	1675200	235210	1258500	181420	0	38693000	0	0	2	0	2
CON__P41361	CON__P41361	1	1	1		1	1	1	1	1	1	0	1	1	0	1	1	0	1.9	1.9	1.9	52.347	465	465	0	6.1884	By MS/MS	By matching		1.9	1.9	0	6556900	602500	5954400	0	198690	18258	180440	0	0	4465100	0	1	0	0	1
CON__Q03247	CON__Q03247	1	1	1		1	1	1	1	0	1	1	0	1	1	0	1	1	2.8	2.8	2.8	35.979	316	316	0	10.039		By matching	By MS/MS	0	2.8	2.8	60414000	0	29472000	30943000	3179700	0	1551200	1628600	0	0	23782000	0	0	1	1
CON__Q29443;CON__Q0IIK2	CON__Q29443;CON__Q0IIK2	4;4	4;4	4;4	;	2	4	4	4	2	2	4	2	2	4	2	2	4	7.3	7.3	7.3	75.829	685	685;704	0	215.24	By MS/MS	By MS/MS	By MS/MS	4.7	3.4	7.3	532520000	158690000	74328000	299500000	11577000	3449800	1615800	6510900	114940000	67324000	234640000	3	1	5	9
CON__Q1RMK2	CON__Q1RMK2	1	1	1		1	1	1	1	1	1	1	1	1	1	1	1	1	3.7	3.7	3.7	65.056	597	597	0	179.17	By MS/MS	By MS/MS	By MS/MS	3.7	3.7	3.7	3348000000	935300000	1061200000	1351500000	108000000	30171000	34234000	43596000	966520000	768310000	980010000	10	9	7	26
CON__Q28085	CON__Q28085	2	2	2		1	2	2	2	1	1	1	1	1	1	1	1	1	1.4	1.4	1.4	140.37	1236	1236	0	11.999	By MS/MS	By matching	By MS/MS	0.6	0.6	0.7	22175000	4526100	17649000	0	307980	62863	245120	0	0	13234000	0	1	0	1	2
CON__Q28107	CON__Q28107	8	8	8		1	8	8	8	6	5	8	6	5	8	6	5	8	3.9	3.9	3.9	248.98	2211	2211	0	106.12	By MS/MS	By matching	By MS/MS	3	2.6	3.9	768950000	326720000	26985000	415240000	8094200	3439200	284050	4371000	361320000	26596000	271460000	3	0	8	11
CON__Q28194	CON__Q28194	2	2	2		1	2	2	2	1	2	0	1	2	0	1	2	0	1.9	1.9	1.9	129.39	1170	1170	0	11.354	By matching	By MS/MS		1	1.9	0	17458000	2863400	14595000	0	249400	40905	208500	0	0	10944000	0	0	1	0	1
CON__Q2KJF1	CON__Q2KJF1	1	1	1		1	1	1	1	1	0	1	1	0	1	1	0	1	1.2	1.2	1.2	53.553	503	503	0	6.5292	By MS/MS		By matching	1.2	0	1.2	3248400	1604300	0	1644100	216560	106950	0	109610	0	0	1263600	1	0	0	1
CON__Q2UVX4	CON__Q2UVX4	19	19	19		1	19	19	19	18	19	19	18	19	19	18	19	19	11.9	11.9	11.9	187.37	1662	1662	0	323.31	By MS/MS	By MS/MS	By MS/MS	11.5	11.9	11.9	13427000000	4649400000	4810700000	3966300000	124320000	43050000	44544000	36725000	5137200000	3241900000	2483200000	26	25	24	75
CON__Q32PJ2	CON__Q32PJ2	1	1	1		1	1	1	1	1	1	1	1	1	1	1	1	1	3.2	3.2	3.2	43.017	380	380	0	6.6793	By MS/MS	By matching	By matching	3.2	3.2	3.2	48404000	33802000	5851000	8751500	2016900	1408400	243790	364650	0	0	6726200	2	0	0	2
CON__Q3KUS7	CON__Q3KUS7	2	2	2		1	2	2	2	1	0	1	1	0	1	1	0	1	2.4	2.4	2.4	85.411	760	760	0	12.122	By MS/MS		By MS/MS	0.9	0	1.4	0	0	0	0	0	0	0	0	0	0	0	1	0	1	2
CON__Q3MHN2	CON__Q3MHN2	1	1	1		1	1	1	1	1	1	0	1	1	0	1	1	0	1.6	1.6	1.6	61.998	548	548	0	12.631	By matching	By MS/MS		1.6	1.6	0	15201000	785690	14415000	0	460640	23809	436830	0	0	10810000	0	0	0	0	0
CON__Q3SX14	CON__Q3SX14	6	6	6		1	6	6	6	4	5	6	4	5	6	4	5	6	10.9	10.9	10.9	85.686	781	781	0	122.92	By MS/MS	By MS/MS	By MS/MS	8.6	9.5	10.9	335000000	151380000	66380000	117240000	9571500	4325200	1896600	3349800	152180000	51086000	87995000	3	2	2	7
CON__Q3SX28	CON__Q3SX28	6	6	6		1	6	6	6	5	5	6	5	5	6	5	5	6	14.1	14.1	14.1	33.012	284	284	0	39.335	By MS/MS	By MS/MS	By MS/MS	11.6	10.9	14.1	197300000	67236000	76908000	53160000	8578400	2923300	3343800	2311300	74917000	67353000	23495000	1	3	2	6
CON__Q3T052	CON__Q3T052	5	5	5		1	5	5	5	3	5	2	3	5	2	3	5	2	5.8	5.8	5.8	101.51	916	916	0	156.87	By matching	By MS/MS	By MS/MS	3.7	5.8	2.5	930280000	37930000	829920000	62426000	21634000	882100	19300000	1451800	56456000	604990000	46797000	0	6	3	9
CON__Q3Y5Z3	CON__Q3Y5Z3	1	1	1		1	1	1	1	1	1	1	1	1	1	1	1	1	6.2	6.2	6.2	26.133	240	240	0	35.394	By matching	By matching	By MS/MS	6.2	6.2	6.2	116840000	21569000	53688000	41587000	8988000	1659200	4129800	3199000	0	0	31962000	0	0	1	1
CON__Q5XKE5	CON__Q5XKE5	2	2	2		1	2	2	2	1	1	2	1	1	2	1	1	2	11.6	11.6	11.6	57.809	535	535	0	11.33	By matching	By matching	By MS/MS	2.8	2.8	11.6	200570000	91838000	8466400	100270000	6078000	2783000	256560	3038500	0	0	77064000	0	0	4	4
gi|1031481795	gi|1031481795	1	1	1	gi|1031481795|gb|ANF99648.1| glycosylated protein 3 [Porcine reproductive and respiratory syndrome virus]	1	1	1	1	0	1	0	0	1	0	0	1	0	5.1	5.1	5.1	28.993	254	254	1	-2		By MS/MS		0	5.1	0	19004000	0	19004000	0	2375600	0	2375600	0	0	14251000	0	0	1	0	1	+
gi|1041750341;gi|902640591;gi|902640451;gi|902640341;gi|969531860;gi|926733171;gi|387600199;gi|254771957	gi|1041750341;gi|902640591;gi|902640451;gi|902640341;gi|969531860;gi|926733171;gi|387600199;gi|254771957	2;1;1;1;1;1;1;1	2;1;1;1;1;1;1;1	2;1;1;1;1;1;1;1	gi|1041750341|gb|ANP24015.1| ORF1ab polyprotein [Porcine reproductive and respiratory syndrome virus];gi|902640591|gb|AKS03910.1| polyprotein, partial [Porcine reproductive and respiratory syndrome virus];gi|902640451|gb|AKS03784.1| polyprotein, partial [P	8	2	2	2	2	0	2	2	0	2	2	0	2	0.9	0.9	0.9	418.29	3829	3829;1457;1457;1457;1460;1460;1460;1460	0	11.285	By matching		By MS/MS	0.9	0	0.9	343430000	224560000	0	118870000	1846400	1207300	0	639080	148720000	0	167200000	0	0	2	2
gi|969531864;gi|952978051;gi|488891344;gi|397739235;gi|387862584;gi|386874501;gi|386874499;gi|237846539;gi|159147380;gi|126143277;gi|126143275	gi|969531864;gi|952978051;gi|488891344;gi|397739235;gi|387862584;gi|386874501;gi|386874499;gi|237846539;gi|159147380;gi|126143277;gi|126143275	1;1;1;1;1;1;1;1;1;1;1	1;1;1;1;1;1;1;1;1;1;1	1;1;1;1;1;1;1;1;1;1;1	gi|969531864|gb|ALU09405.1| GP5 [Porcine reproductive and respiratory syndrome virus];gi|952978051|gb|ALO23192.1| glycoprotein 5 protein [Porcine reproductive and respiratory syndrome virus];gi|488891344|gb|AGL08521.1| glycoprotein 5 [Porcine reproductive	11	1	1	1	1	0	1	1	0	1	1	0	1	6.5	6.5	6.5	22.362	200	200;200;200;200;200;200;200;200;200;200;200	1	-2	By matching		By MS/MS	6.5	0	6.5	117910000	41554000	0	76354000	14738000	5194300	0	9544200	0	0	58683000	0	0	2	2	+
gi|409034043;gi|195780132	gi|409034043;gi|195780132	1;1	1;1	1;1	gi|409034043|gb|AFV09140.1| glycoprotein 5 [Porcine reproductive and respiratory syndrome virus];gi|195780132|gb|ACG54789.1| envelope glycoprotein [Porcine reproductive and respiratory syndrome virus]	2	1	1	1	1	0	1	1	0	1	1	0	1	4.5	4.5	4.5	22.365	201	201;201	0	6.5157	By MS/MS		By matching	4.5	0	4.5	50059000	41225000	0	8834100	6257400	5153100	0	1104300	41225000	0	0	2	0	0	2
gi|20257554	gi|20257554	1	1	1	gi|20257554|gb|AAM15942.1|AF495504_1 envelope glycoprotein [Porcine reproductive and respiratory syndrome virus]	1	1	1	1	1	0	1	1	0	1	1	0	1	4.5	4.5	4.5	23.049	201	201	1	-2	By MS/MS		By MS/MS	4.5	0	4.5	34967000	27013000	0	7954200	3885300	3001500	0	883800	27013000	0	0	0	0	0	0	+
gi|295825149	gi|295825149	1	1	1	gi|295825149|gb|ADG37686.1| nonstructural protein nsp2, partial [Porcine reproductive and respiratory syndrome virus]	1	1	1	1	0	1	1	0	1	1	0	1	1	3.1	3.1	3.1	49.138	456	456	1	-2		By MS/MS	By matching	0	3.1	3.1	14580000	0	10134000	4446200	1121500	0	779530	342010	0	0	3417200	0	1	0	1	+
gi|471295465;gi|471295463	gi|471295465;gi|471295463	1;1	1;1	1;1	gi|471295465|gb|AGI16096.1| nucleocapsid protein [Porcine reproductive and respiratory syndrome virus];gi|471295463|gb|AGI16095.1| nucleocapsid protein [Porcine reproductive and respiratory syndrome virus]	2	1	1	1	0	1	0	0	1	0	0	1	0	20	20	20	13.682	125	125;125	0	6.2955		By MS/MS		0	20	0	0	0	0	0	0	0	0	0	0	0	0	0	1	0	1
gi|558623449	gi|558623449	2	2	2	gi|558623449|gb|AHA83055.1| polyprotein 1a [Porcine reproductive and respiratory syndrome virus]	1	2	2	2	2	1	2	2	1	2	2	1	2	1.8	1.8	1.8	260.39	2396	2396	0	11.296	By MS/MS	By matching	By MS/MS	1.8	0.4	1.8	82225000	51691000	20641000	9893700	727660	457440	182660	87555	0	0	7604000	1	0	0	1
gi|558623509	gi|558623509	2	2	2	gi|558623509|gb|AHA83109.1| polyprotein 1a [Porcine reproductive and respiratory syndrome virus]	1	2	2	2	1	1	1	1	1	1	1	1	1	2.1	2.1	2.1	260.67	2396	2396	0	11.222	By MS/MS	By MS/MS	By MS/MS	1.5	0.7	1.5	172480000	100180000	0	72302000	1526400	886570	0	639840	0	0	55569000	1	1	1	3
gi|664641511	gi|664641511	1	1	1	gi|664641511|dbj|BAP16269.1| GP3 envelope protein [Porcine reproductive and respiratory syndrome virus]	1	1	1	1	1	0	0	1	0	0	1	0	0	5.1	5.1	5.1	29.034	254	254	1	-2	By MS/MS			5.1	0	0	85955000	85955000	0	0	8595500	8595500	0	0	85955000	0	0	1	0	0	1	+
[truncated: 10 more columns]
